# Supplementary material for: Superior cognitive goal maintenance in carriers of genetic markers linked to reduced striatal D2 receptor density (C957T and DRD2/ANKK1-TaqIA)
Source: PLoS One. 2018 Aug 20;13(8):e0201837. doi: 10.1371/journal.pone.0201837 (PMC6101371; doi:10.1371/journal.pone.0201837)
Supplement: S1 Data — A file containing behavioral data from the AX-CPT task along with demographic information for each of the two genetic groups. (XLSX) [file pone.0201837.s001.xlsx]

## Sheet: Blad1
ID	Gene Combination	SEX (1 = MALE)	AGE	EDUCATION	2-BACK (RT)	2-BACK (ACC)	FLUENCY A	FLUENCY B	BLOCK DESIGN	STROOP - CONGRUENT	STROOP - INCONGRUENT	VOCABULARY (SRB)	AX_CPT_LONG_ISI	AX_CPT_SHORT_ISI	BX_CPT_LONG_ISI	BX_CPT_SHORT_ISI	AY_CPT_LONG_ISI	AY_CPY_SHORT_ISI	AX_CPT_LONG_ISI_RT	AX_CPT_SHORT_ISI_RT	BX_CPT_LONG_ISI	BX_CPT_SHORT_ISI	AY_CPT_LONG_ISI	AY_CPY_SHORT_ISI
1016	1	1	59	1	1054.12	0.88	17	8	15	497	347	23	0.93	0.93	1	0.9	0.9	0.8	438.85	420.09	515	593.1	553.8	535.2
1028	1	2	56	3	981.15	0.85	25	11	34	559	606	28	0.98	1	0.9	0.9	1	0.9	464.71	450.36	648.1	600	617.8	605.4
1038	1	2	31	3	1292.62	0.98	14	7	25	512	675	21	0.98	1	0.9	1	1	1	427.81	472.84	522.3	573.6	552.8	615.6
1040	1	2	57	3	1311.92	0.88	22	13	44	625	631	27	1	1	1	0.8	1	0.8	516.81	484.58	570.9	676.25	655.8	603
1047	1	2	53	3	1174.05	0.88	11	10	32	675	864	28	1	0.96	1	1	1	1	487	508.67	814.9	671.5	653.8	714.8
1069	1	2	43	1	979.025	0.98	12	8	50	476	482	28	0.98	0.98	1	1	1	1	445.56	435.71	470.8	551.7	545.8	535.8
1074	1	2	64	1	1125.17	0.7	17	11	21	790	805	27	0.98	0.96	1	1	1	1	524.19	589.05	676.6	731.9	687.1	666.1
1075	1	2	55	3	1480.51	0.8	12	11	29	588	763	25	0.93	1	1	0.9	1	0.8	526.88	510.67	402.8	464.8	602.7	546.7
1081	1	2	41	1	1066.11	0.8	5	6	33	474	581	23	1	0.96	1	0.9	0.8	1	407.84	420.07	340.9	391.7	530.1	592.7
1094	1	2	51	3	891.925	0.88	20	4	30	353	435	22	0.98	0.98	1	1	1	1	445.62	446.87	587.6	619.8	559.8	630.1
1097	1	1	42	3	753.75	0.93	11	10	36	460	722	27	0.93	0.96	1	0.9	1	1	513.71	492.84	431.3	635.4	563.5	532.5
1110	1	2	43	1	1020.05	0.93	14	2	29	549	655	18	0.98	0.96	0.9	0.9	1	0.9	557.65	557.07	781.8	698.78	761.4	655.2
1125	1	1	62	3	1519.62	0.8	16	9	34	575	689	25	0.95	0.96	1	0.9	1	0.9	508.26	581.59	539.1	590.7	581.4	687.2
2012	1	2	58	3	883.65	0.9	18	9	50	571	622	27	0.98	1	1	1	1	0.9	437	489.53	502.2	582.7	489.6	522.9
2018	1	1	46	3			20	16	31	423	632	27	0.93	0.96	1	0.7	1	1	457.12	504.49	475.6	629.56	449.6	567.9
2022	1	2	31	3	1015.5	0.9	11	6	38	519	540	21	0.93	0.91	1	0.7	1	1	467.84	458.43	573.3	592.7	536.6	638.9
2023	1	2	45	3	1263.72	0.88	15	6	38	458	617	22	1	1	1	1	0.8	1	378.84	384.96	393.4	453.5	531.2	579.6
2026	1	2	42	2	967.538	0.95	18	12	32	651	685	27	0.98	0.93	0.9	1	0.9	1	475.72	554.42	520.5	901.9	627.11	588.6
2030	1	1	48	2	1144.64	0.88	13	2	50	600	819	19	1	0.93	1	0.9	1	1	515.47	536.62	729.1	597.9	594	616.4
2034	1	2	53	3	1073.25	0.95	10	7	38	650	675	26	0.95	1	0.9	0.8	1	0.8	666.79	577.18	757	717.9	627.9	662.13
2038	1	1	64	3	1633.2	0.83	7	6	31	928	921	21	1	1	1	1	1	0.9	486.72	389.76	594.8	374.1	658.1	572.2
2043	1	1	61	3	950.2	0.68	10	8	22	373	815	21	1	1	0.9	0.9	1	0.9	482.23	599.44	584.78	706.8	721	754.44
2048	1	1	48	1	1080.18	0.83	7	2	40	655	822	24	0.98	0.98	0.9	1	1	1	512.38	469.02	698.9	605.5	634.5	547.6
2051	1	2	40	3	1288.97	0.9	10	5	40	870	978	25	0.98	0.96	1	1	0.9	0.9	415.16	426.78	622.9	541.2	551.6	631.22
2057	1	1	51	3	960.35	1	16	5	42	1326	934	27	1	1	1	1	1	1	415.28	420.56	449	597	514.8	560.5
2058	1	2	44	3	1246.95	1	14	11	47	671	623	24	1	1	1	1	1	1	392.63	423.09	505.6	477.4	594.6	618.5
2062	1	2	33	3	1077.4	0.95	10	5	48	539	650	23	0.98	0.96	0.8	1	0.9	1	440.86	415.02	466.5	460.9	465.7	511
2071	1	2	44	3	1292.3	0.93	16	14	44	583	523	27	0.98	1	1	0.9	0.9	1	444.81	444.09	412.4	507.6	608	556
2078	1	1	53	2	1060.51	0.83	12	8	41	827	793	25	0.98	1	0.9	1	1	1	464.93	456.76	600.2	661.6	621.3	613.4
2079	1	2	49	1	1042.31	0.98	18	11	26	769	811	26	0.98	1	1	1	1	0.9	557.17	635.58	658.5	675.4	639.2	694.11
2091	1	2	40	1	1229.36	0.95	14	7	36	528	669	28	1	1	1	1	1	1	489.79	457.18	540.7	629.3	580	675.6
2093	1	1	61	3	1150.27	0.83	15	13	47	1547	1153	28	0.93	0.93	1	1	1	0.8	470.19	495.56	350.7	549.5	591.3	560.6
2097	1	1	35	1	1054.33	0.88	13	7	22	638	957	23	0.98	0.98	1	1	0.9	0.8	444.79	468.87	432.8	425.9	577.7	623.67
2103	1	2	56	3	1212.39	0.75	8	8	16	913	825	19	0.93	0.98	0.9	0.7	1	0.8	427.63	436.71	575.11	692.56	518.3	512.6
2107	1	1	62	3	1224.63	0.9	17	11	37	823	863	28	0.95	0.98	1	0.9	1	1	670.66	618.82	867	820.67	617.5	613.8
2118	1	2	54	3	1382.31	0.98	22	6	48	903	1251	28	1	1	1	1	1	1	469.4	516.93	623.7	663.2	583.3	620.3
2119	1	1	40	3	966	0.88	16	3	45	542	548	27	0.98	1	1	1	0.9	0.8	437.3	414.13	461.6	474	528.8	573.6
2121	1	2	65	3	1059.87	0.78	10	5	26	732	1056	20	0.95	1	1	0.8	0.9	1	443.23	469.76	661.5	775.2	586.7	731.9
2123	1	2	58	3	1125.08	0.95	14	9	40	847	958	23	1	1	1	0.9	0.9	0.9	384.93	405.69	447.1	534.7	470.6	489.1
2129	1	2	41	3	1331.62	0.83	14	7	37	525	624	25	1	1	0.9	0.8	1	1	500.67	468.53	748.67	583.11	588.5	542.5
2130	1	2	38	3	1390.58	0.93	14	6	22	436	492	21	1	1	1	1	1	1	442.7	459.51	640.4	642.2	526.8	527.2
1001	2	1	37	1	992.026	0.85	16	7	47	465	585	26	0.81	0.89	1	0.9	1	0.9	399.12	446.78	545.8	591.6	542.6	562.7
1003	2	2	46	2	1223.37	0.88	8	3	35	562	737	20	0.98	0.96	1	0.8	0.9	1	570.09	662	674.9	760.33	697.56	757.2
1005	2	2	42	3	1094.55	1	16	9	42	569	770	25	1	0.98	1	1	0.9	1	428.65	441.73	436	447.9	507.1	547.1
1007	2	2	54	3	1215.05	0.83	18	14	41	553	711	23	0.88	0.87	0.8	0.9	1	0.9	498.98	557.93	734	586.2	538.1	582.56
1008	2	1	36	2	876.125	1	20	5	43	505	584	23	1	0.96	1	0.8	1	1	515.02	501.16	611.3	618.1	574	542.4
1009	2	2	44	3	1213.78	0.88	14	10	25	569	762	26	0.88	0.93	1	1	1	0.9	446.02	459.43	538.7	468.1	545.9	722.3
1011	2	2	33	1	1110.33	0.85	11	12	28	637	940	23	0.93	0.98	1	1	1	0.9	630.44	640.8	761.7	696.6	692.8	685.33
1012	2	2	45	3	987.9	0.93	17	12	40	466	597	28	0.86	0.91	0.8	1	0.8	0.8	510.43	577.07	752.33	549.6	719.5	528.7
1013	2	2	41	3	1301.32	0.83	17	9	48	837	741	27	0.93	0.98	0.9	1	1	0.8	582.42	559.93	689.3	530.1	644.2	692.33
1014	2	2	65	1	1128.39	0.8	23	6	21	1055	1551	24	0.98	1	0.9	1	1	0.8	506.69	546.69	792	803.2	653.9	686.63
1017	2	2	47	1	824.154	0.68	15	2	33			25	1	0.98	0.9	0.9	1	1	438.35	491.49	625.7	459.6	501.8	533.8
1018	2	2	59	3	1041.47	0.8	6	7	35	589	552	20	0.95	0.98	0.7	0.8	0.8	1	504.27	468.44	614.44	569.8	634.2	653.2
1021	2	2	62	1	1319.83	0.85	14	5	21	452	756	25	1	0.93	0.9	0.9	1	0.9	417.05	462.89	665.7	567.9	621.1	543.9
1022	2	2	46	3	1128.35	1	11	9	42	508	531	25	0.98	0.96	0.6	0.9	1	0.9	536.63	540.52	652.29	547.4	592.6	550.89
1023	2	1	30	3	1006.15	0.93	9	5	42	523	728	16	0.93	0.96	0.9	1	0.9	0.6	455.37	466.71	448.7	391.1	612.8	559.56
1024	2	2	44	3	959.725	0.95	11	2	41	442	590	24	0.95	1	1	1	1	0.9	528	512.73	454.6	504.3	572.5	578.6
1026	2	2	37	1	645.65	0.98	16	8	23	384	434	27	0.93	0.96	1	0.9	0.9	0.9	453.91	446.69	444.7	432.5	503.6	507.1
1027	2	2	58	3	1112.05	0.93	15	7	31	478	1111	27	0	0	1	1	1	1	464.42	462.13	419.7	608.4	565	581.5
1029	2	2	64	1	983.132	0.78	12	6	16	736	1149	26	0.98	0.98	1	0.9	0.9	1	392.6	491.8	902.9	796.2	608	644.9
1030	2	2	65	1	1249.21	0.73	3	6	18	969	860	24	0.98	1	1	1	0.9	0.9	513.57	472.36	844.6	833.4	674.33	624.8
1031	2	2	61	3	1192.17	0.8			33	704	890		0.98	0.93	0.7	1	0.9	1	478.02	554	1008.67	733.5	522.3	587
1032	2	1	50	1	1034.79	0.88	14	4	35	576	683	25	0.98	0.96	0.9	0.9	1	0.9	481.84	453.95	455.7	551.89	574	523.2
1034	2	2	66	3	1009.35	0.78	7	3	24			21	0.86	0.93	0.8	1	1	1	610.95	594.98	836.25	992.7	825	773.7
1037	2	2	41	2	1125.12	0.88	11	7	37	1065	866	27	0.95	0.96	0.9	0.9	1	0.8	478.02	534.56	568.3	697.1	531	592.6
1044	2	2	61	1	1045.35	0.88	12	7	28	710	1030	22	1	0.98	0.9	1	1	1	526.05	518.09	618.11	699.6	809	888.2
1048	2	2	46	3	1102.44	0.73	21	9	29	477	561	21	0.7	0.78	0.7	0.8	0.4	0.9	622.47	579.24	628.88	591	666	793
1049	2	2	52	3	1400.53	0.8	13	6	21	936	737	25	0.88	0.93	0.8	1	1	0.9	720.38	679.25	958.33	907.7	796.4	842.78
1050	2	2	34	2	1069	0.83	13	3	39	505	758	25	0.98	1	1	1	1	0.8	399.21	395.29	373.2	410.6	574.8	512.8
1054	2	2	58	1	956.425	0.85	12	6	18	510	939		0.95	0.98	1	1	0.8	1	428.17	433.84	814.2	575.9	624	644.3
1056	2	2	61	1	945.975	1	20	12	33	700	828	28	1	1	1	1	1	0.9	528.05	535.69	679.11	949.2	660.7	685.3
1057	2	2	40	3	1248.22	1	13	8	47	580	768	24	1	1	1	1	1	1	427.88	428.96	533.4	536	528.4	530.6
1059	2	2	59	3	1048.17	1	22	9	46	699	594	27	0.98	1	1	1	0.9	1	493.84	461.49	539.8	624.9	554.5	617.6
1060	2	2	46	3	1076.05	0.95	18	9	39	610	609	26	1	1	1	1	1	1	424.44	469.98	378.4	531	723.4	726.2
1061	2	2	43	3	797.325	0.9	20	7	45	388	573	23	0.98	0.98	1	0.9	1	0.9	341.35	360.47	391.8	424.2	460.3	526.5
1062	2	2	36	1	1110.28	0.98	16	9	36	587	680	28	0.98	1	1	0.9	1	0.9	506.28	496.89	619.3	490	578.5	626.22
1063	2	2	52	3	882.95	0.95	10	4	48	451	570	26	0.93	0.96	1	0.8	1	1	468.67	492.16	751.7	634.1	592.8	590.7
1064	2	2	39	3	968.025	0.98	12	9	37	598	672	27	0.98	1	0.9	0.9	1	0.9	412.69	442.4	542.4	499.89	541	572.8
1067	2	2	65	1	903.487	0.75	18	7	29	474	573	27	0.91	0.98	0.9	0.7	1	1	548.4	554.47	542.8	795.8	554	596
1068	2	2	57	3	1209.58	0.85	11	12	20	584	991	24	0.98	0.98	0.8	0.9	1	1	479.02	432.75	619.56	530.9	578.6	587.6
1070	2	2	45	2	742.325	0.9	24	14	40	593	743	27	0.95	0.96	1	0.8	1	1	492.57	442.69	577.8	446.8	541.6	537.5
1071	2	1	60	2	1113.08	0.98	13	5	38	476	515	26	0.98	0.93	0.9	1	0.9	0.9	546.74	491.93	496.5	445.1	581.22	573.56
1072	2	1	40	1	1173.17	0.95	14	3	20	508	536	23	1	0.96	1	0.9	1	1	501.88	480.28	498.9	466.2	621.8	598.3
1073	2	2	47	1	1154.37	0.9	13	9	50	505	619	23	1	1	1	1	1	0.9	406.72	393.93	342.9	373	503.4	504.3
1076	2	2	56	3	976.026	0.93	15	4	40	464	504	26	0.93	0.96	1	0.9	0.9	1	401.44	451.89	485.3	537.6	530.5	566.1
1077	2	2	33	3	968.475	1	13	7	49	421	484	24	0.98	1	0.8	0.9	1	1	563.71	571.64	657	692.8	664.3	578.7
1080	2	2	59	1	1046.66	0.78	9	5	20	746	794	28	0.98	0.89	0.9	1	0.9	0.9	438.28	510.21	539.1	669.5	558.8	625.44
1082	2	2	56	2	800.5	0.75	13	12	21	618	670	29	0.95	0.98	1	0.9	0.7	0.9	378	449.16	376.7	559.2	457.6	571.1
1086	2	2	39	1	1065.67	0.95	12	5	33	573	519	23	0.98	1	1	1	1	1	394.48	407.87	551	383.2	472	502.7
1090	2	1	60	3			8	5	43			26	0.95	0.98	0.8	0.7	0.9	0.9	615.32	637.84	585.2	708.4	684.22	674.67
1092	2	2	66	3	1474.29	0.75	12	7	22	601	729	23	1	0.96	1	1	1	1	473.95	560	596.7	753.7	626.7	684.9
1093	2	2	50	3	1154.51	0.83	10	4	41	685	726	25	0.98	0.98	1	1	1	0.9	440.65	473.42	555.6	509	587.8	613.22
1099	2	2	37	2	1035.45	0.88	9	7	44	565	785	25	0.95	0.93	1	1	0.7	1	626.83	578.43	568.3	618	727.13	684.5
1101	2	1	59	3	1431.39	0.9	15	11	38	608	471	26	0.84	0.89	0.8	0.8	0.6	0.9	691.67	740.24	861.25	982.2	691.5	1280.5
1104	2	2	31	3	646.375	0.95	13	10	51	391	439	29	0.98	0.98	1	1	1	0.9	377.79	424.93	531.7	444.4	477.1	501.7
1105	2	1	36	3	1602.85	0.88	10	7	37	587	612	22	0.98	1	1	1	1	1	395.67	420.82	493	481.4	527.6	531.9
1106	2	2	41	1	1010.95	1	17	8	31	501	612	18	1	0.98	1	0.8	1	1	399.93	439.73	446.3	545.5	532.4	567.1
1109	2	1	60	3	1161.23	0.83	14	7	33	772	1023	27	1	1	1	1	0.9	1	476.23	471.51	619	676	572.9	628.1
1111	2	2	59	2	1068.46	0.88	9	6	22	500	966	20	1	1	0.9	0.8	0.9	1	485.12	491.2	577.4	734.8	592.44	633
1112	2	2	29	3	1075.75	0.98	19	9	47	417	598	21	0.98	0.96	1	1	0.9	0.9	408.4	444.16	398	405.6	514.8	616.7
1114	2	2	38	1	1340.5	0.73	10	5	16	821	1098	21	0.74	0.73	0.7	0.6	0.7	0.7	700.47	791.77	911.5	572.5	799	867.57
1115	2	2	33	1	1306.32	0.85	9	7	40	956	778	21	0.98	0.98	0.9	0.9	1	0.9	446.02	493.58	565.22	539.3	548.5	569.9
1120	2	2	32	3	1046.62	0.83	13	6	36	694	535	24	0.91	1	1	1	1	0.8	694	715.71	537.8	623.3	666	535.8
1121	2	2	54	3	821.675	0.9	14	9	41	605	807	28	0.98	1	1	1	1	0.9	423.74	425.58	389.5	376.7	570	522.4
1122	2	2	46	1	959.128	0.75	18	8	28	647	665	19	0.93	1	1	0.9	0.9	1	459.47	482.93	572.3	759.6	503.2	581.5
2002	2	1	67	1	1265.67	0.73	16	9	21	1073	1192	26	1	0.96	0.9	0.9	1	0.7	480.91	465.5	603	690.5	595.3	533
2003	2	2	44	3	899.564	0.98	9	3	46	967	694	19	0.98	0.93	1	1	1	0.9	399.42	399.98	356.2	385	532.6	482.3
2004	2	2	33	3	1117.85	0.88	19	11	37	456	443	26	1	1	1	0.9	0.9	1	420.07	464.07	448.5	464.4	509.8	487.2
2005	2	2	39	3	1271.2	1	17	9	49	889	1184	27	0.95	1	0.9	1	1	0.9	471.4	424.02	448.9	544.5	536.4	535.8
2008	2	2	45	2	1521.88	0.95	23	6	26	680	700	26	0.95	0.98	0.9	0.9	1	1	539.44	518	607.6	681.11	585.4	592.1
2009	2	2	60	3	1268.28	0.85	22	8	20	613		24	0.98	0.96	1	0.9	1	1	512.26	471.47	474.1	534	596.8	576.1
2010	2	1	57	3	1107.72	0.88	11	8	43	598	797	27	0.95	0.89	1	1	0.9	1	505.76	521.64	552.1	779.5	592.11	601.2
2011	2	2	56	1	1154.65	0.88	5	4	37	587	926	17	0.98	0.96	1	1	1	1	572.79	563.82	807.4	1140.2	702.9	718.8
2013	2	2	46	3	1368.28	0.75	21	9	34	476	707	23	0.98	0.98	0.9	0.9	1	0.9	560.53	564.44	846.6	795.7	585.4	618.89
2014	2	1	64	3	974.725	1	16	5	39	578	613	27	1	1	1	1	0.9	0.9	443.09	404.62	465.8	547.3	530.44	498.9
2017	2	1	54	2	1291.53	0.8	11	8	24	1556	1098	20	1	1	0.9	1	0.9	0.9	554.16	562.6	582.33	591.6	787.78	836.6
2019	2	2	63	1	993.9	0.93	15	8	31	809	841	27	0.88	0.91	0.9	1	0.9	0.9	538.91	550.91	687.8	564.8	545.5	551
2024	2	2	56	3	920.975	0.98	11	9	25	669	691	27	0.95	1	1	1	1	1	523.79	518.84	602.9	825.5	560.4	576.2
2025	2	2	35	2	1168.2	0.83	10	11	25	453	597	25	0.91	0.93	1	0.6	0.9	0.9	506.52	539.2	433	504.33	644.78	643.11
2028	2	1	30	1	1132.97	0.88	12	7	38	482	883	23	0.95	0.98	0.8	0.8	0.8	1	591.67	590.27	767.56	611.22	634.89	644.9
2033	2	2	41	1	1232.53	0.88	25	13	46	389	615	24	0.93	0.96	1	1	0.8	0.9	344.28	359.24	449.1	445	442.6	429.8
2035	2	2	30	2	1196.74	0.73	11	4	21	460	679	17	0	0	1	1	1	1	402.7	434.78	446.2	434.4	426.8	467.5
2039	2	1	66	2	930.125	0.78	11	3	27	929	1342	26	1	0.98	1	0.8	1	1	529.56	538.84	531	695.67	640.3	619
2041	2	2	66	1	1334.41	0.73	7	8	27	665	730	23	1	0.96	1	0.9	1	0.9	485.35	503.73	624.2	665.67	651.6	628.7
2044	2	1	51	1	1180.58	0.85	5	5	38	639	1046	23	1	1	1	1	1	1	471.4	412.36	535.2	506.4	538.6	546.5
2046	2	1	52	1	997.575	0.95	17	8	40	725	609	25	0.98	0.98	1	1	1	1	407.28	446.93	441.4	422.4	458.2	520.7
2049	2	1	57	3	1132.97	0.95	17	7	36	449	615	27	0.98	0.96	1	1	1	0.8	447.02	487.42	545.2	487.8	559.8	551.9
2052	2	2	55	3	1189.4	0.85	13	11	26	553	599	22	1	0.93	0.7	0.9	1	0.8	515.93	488.18	629.22	467.67	597.2	596.67
2053	2	2	62	1	1215.38	0.83	9	4	16	910	979	18	0.95	0.98	0.8	1	1	1	545.57	506.32	718.44	748.1	619.5	663.2
2054	2	2	54	1	1367.67	0.75	14	6	30	468	1080		0.98	0.91	0.7	0.9	1	0.9	525.88	558.21	642	740	894.7	810.5
2055	2	2	53	1	1338.87	0.98	18	7	43	847	562	25	0.98	1	0.8	0.8	0.9	1	465.93	501.98	603.9	722	583.9	630.9
2059	2	1	55	2	1046	0.93	14	4	46	694	777	27	1	1	1	1	1	1	454.84	472.47	496.5	483.9	544.3	593.7
2061	2	2	37	3	1179.79	0.85	11	6	37	618	579	26	0.91	1	1	0.8	0.7	0.9	374.86	420.56	291.4	466.5	458.1	493.67
2063	2	2	51	1	1151.08	0.85	13	6	39	641	916	29	0.98	0.98	1	1	1	1	454.65	474.09	514.3	510.1	518.7	597.5
2064	2	1	47	1	1253.92	0.88	12	6	45	580	772	25	0.42	0.49	0.6	0.4	0.2	0.2		431.27	552.86
2065	2	2	40	3	1062.18	0.8	19	4	42	310	360	20	0.95	1	1	1	1	1	352.26	403.04	529.5	520.1	478.6	559.2
2067	2	2	52	3	1016.45	0.85	16	7	9	942	834	22	0.98	1	1	1	1	1	444.35	432.78	706	604.5	552.1	574
2068	2	1	49	1	1006.38	0.93	10	4	38	562	525	16	0.95	0.89	0.9	0.9	0.9	1	501.12	551.49	580.9	603.33	760.9	755.1
2069	2	2	55	3	844.95	0.88	22	6	39	376	361	22	0.93	0.84	1	1	0.9	1	365.74	399.07	293.2	311.8	432.2	508.5
2070	2	1	65	1	1235.73	0.83	15	10	40	1006	1213	24	1	0.93	1	0.9	1	0.9	440.74	456.31	593.7	588.9	613.4	793.1
2072	2	2	58	3	1247.5	0.75	15	8	38	737	875	28	0.91	0.98	0.9	1	1	1	796.56	967.82	674.8	609.9	649.3	719
2074	2	2	43	3	1119.78	0.88	17	8	28	740	651	28	0.86	0.96	0.9	1	0.9	0.8	462.56	438.24	541	532.4	632.3	574.6
2075	2	1	30	1	1286.44	0.75	14	11	44	695	665	22	1	0.93	1	1	1	0.9	447.74	442.75	471.6	581.9	515.8	476
2076	2	1	62	3	1563.1	0.88	14	10	49	606	743	26	0.98	1	0.9	1	0.9	1	668.93	577.73	766.33	774.6	633.33	703.2
2077	2	2	60	3	1366.03	0.85	13	7	24	862	815	25	1	0.93	0.9	1	1	1	566.09	633.81	600.67	697.9	659.5	682.7
2080	2	2	51	1	1080.36	0.73	11	5	0	589	900	17	0.98	1	1	1	0.9	1	505.45	548.82	667.5	630.9	668	771.9
2081	2	2	50	3	1125.62	0.93	12	4	38	491	680	28	0.95	1	1	1	1	1	583.51	438.53	684.6	678	592.7	612.5
2082	2	2	54	2	1031.65	1	17	5	36	496	634	28	0.93	0.98	0.9	1	0.9	1	420.74	469.16	569.8	582.1	490.9	500.7
2083	2	2	43	1	1277.18	0.85	17	7	40	595	712	24	0.88	0.96	1	1	1	1	609.75	537.74	763	1097.7	688.3	676.8
2084	2	2	43	3	921.075	0.9	8	10	38	452	585	25	0.98	1	1	1	1	0.9	465.76	440.6	417.2	457.8	543.6	535.8
2085	2	2	39	3	1378.21	0.93	14	3	41	555	593	24	0.98	1	1	1	1	0.9	462.26	450.2	414.5	410.5	565.8	564.7
2089	2	2	66	1	1483.62	0.85	15	12	18	454	681	25	0.98	1	1	0.9	0.9	1	523.98	536.98	523	755.67	612.3	666.5
2090	2	2	25	3	965.25	0.93	14	7	42	572	474	16	0.88	0.96	0.7	0.9	1	1	434.91	439.76	612.7	410.6	583.3	627.7
2092	2	2	53	1	864.425	0.9	14	9	32	725	580	27	1	0.98	1	1	1	1	500.02	426.96	631.1	621.6	524.6	522.1
2096	2	1	48	3	1280.54	0.93	17	11	40	1034	1402	23	0.88	0.98	0.9	0.9	0.9	0.9	543.47	509.33	626.7	671.2	690.4	626
2098	2	2	53	1	1036.22	0.8	13	6	31	624	845	21	1	0.98	1	1	1	0.9	572.79	498.64	559.7	447.4	582.5	622.2
2099	2	2	54	1	1030.38	0.85	14	8	13	610	927	16	0.98	1	0.8	0.7	0.9	0.9	456.95	465.82	617.2	649.11	628.7	827.9
2101	2	2	56	1	1204.71	0.85	13	10	21	1338	1285	25	1	1	0.9	0.8	1	1	495.77	612.24	637.67	714.8	581.6	657.4
2104	2	2	37	3	1036.08	0.88	15	6	44	488	656	27	1	1	0.9	0.9	0.9	0.9	437.51	454.2	630.2	759.33	578.5	666.78
2106	2	2	45	3	1192.47	0.78	6	4	22	449	651	22	0.93	1	0.9	0.9	1	1	449.74	438.53	460.3	567.1	533.7	580.4
2110	2	2	55	3	1246.58	0.9			24	1010	1615		0.84	0.87	0.5	0.8	0.9	0.9	607.42	608.1	813.13	736.44	662.2	687.6
2111	2	2	31	3	1037.21	0.95	19	4	43	1329	920	21	0.91	0.93	0.9	1	1	0.9	526.37	449.82	446.8	535.4	518	500.1
2113	2	2	62	3	1317.62	0.95	22	12	14	503	654	27	0.98	0.98	0.9	1	1	1	482.37	526.49	831.56	572.7	588.6	584.4
2114	2	2	48	3	1455.81	0.93	18	5	39	619	807	27	1	1	0.9	0.9	1	1	451.4	421.07	446.9	589.3	567.4	600.4
2116	2	1	59	3	1048.06	0.85	15	8	24	535	919	25	0.98	0.98	0.9	1	1	1	508.23	516.29	839.44	639.5	637.8	695
2117	2	2	63	3	1278.03	0.88	17	8	35	691	676	25	0.93	0.93	0.9	1	1	0.9	644.49	608.14	683.6	619	753.4	621.3
2127	2	1	62	3	1070.35	0.75	15	7	37			23	1	1	0.9	0.9	1	1	444.42	451.53	593.3	576.6	539.9	558.8
2128	2	2	62	3	1160.33	0.85	27	8	17	609	804	23	0.95	0.96	0.9	0.9	0.7	1	404.45	390.93	399.2	415.5	455.6	471.9
2131	2	1	48	1	1007.68	0.78	13	6	18	1311	777	20	0.98	0.93	0.9	1	0.7	1	438.49	449.96	576	614.8	665	645.2
1002	3	2	52	3	1123.47	0.93	18	9	45	616	542	26	1	0.98	0.8	1	1	0.9	389.35	388.73	345.25	396.3	551.1	488.8
1004	3	2	64	3	815.05	0.78	20	12	42	574	664	28	0.98	1	1	0.9	1	1	386.28	395.82	466.6	485.89	503.1	513.5
1079	3	2	43	1	917.15	0.93	10	6	22	508	563	21	1	1	1	1	1	0.9	491.19	473.18	557.1	511.8	531.2	566.8
1083	3	1	52	1	1144.33	0.78	19	6	22	409	581	22	1	1	1	1	1	1	543.3	531.13	614.8	551.2	635.9	642.9
1084	3	2	29	3	1172.89	0.9	6	5	34	659	863	18	0.91	0.98	0.9	0.9	0.9	0.9	548.95	560.31	627.2	676.7	702.22	550.9
1087	3	1	37	1	1402.97	0.98	17	7	42	944	797	23	1	0.96	1	1	0.9	0.9	418.74	428	430	531.2	517.2	513.8
1088	3	2	55	3	984.158	0.85	12	6	16	604	627		0.98	1	1	0.9	0.8	1	424.95	461.98	550.6	646.7	513.7	574
1089	3	1	32	3	1093.38	0.95	15	7	44	502	580	27	1	1	0.9	1	1	0.9	379.81	342.4	383.89	393.6	478.5	486.4
1096	3	2	39	3	1232.62	0.98	14	6	40	690	703	26	0.98	1	1	1	0.9	1	496.88	510.58	559.4	786.3	559	613.9
1108	3	1	32	3	1233.15	0.83	22	9	41	572	853	26	0.95	1	1	0.9	1	0.8	326.31	388.33	281.5	432.7	488.1	458.1
2001	3	1	63	3	1060.22	0.85	19	9	36	603	742	28	1	1	0.8	0.9	0.8	1	481.91	484.49	646.4	770.9	535.7	805.5
2006	3	2	38	2	1160.58	0.93	10	5	36	1033	1143	25	0.95	0.98	1	1	1	0.9	551.74	546.09	727.2	575.1	581.8	620.22
2007	3	2	51	1	1057.61	0.83	16	10	43	410	207	28	0.95	0.89	0.9	1	1	0.9	620.95	541.2	676.1	627.4	548.8	538.44
2015	3	1	36	1	1150	0.93	14	5	41	664	897	22	1	0.98	0.9	0.8	1	0.9	440.02	454.64	435.89	499.5	623.2	632.3
2016	3	2	50	3	1234.43	0.7	13	7	24	700	973	21	0.98	0.98	1	1	1	0.8	445.65	507.47	792.5	707.5	661.2	679.22
2027	3	2	39	1	1019.38	0.78	12	5	28			15	0.86	0.93	0.9	1	1	0.9	653.02	645.16	745.11	944.7	798.7	730.89
2029	3	2	37	1	1092.9	0.95	18	10	24	419	544	25	0.98	0.98	1	1	1	0.7	440.37	411.13	541.7	384.4	568.3	439.4
2037	3	2	40	1	880.6	1	23	16	47	249	248	19	1	1	1	1	1	0.8	448.86	415.73	293.3	320.5	508.1	477.9
2042	3	2	51	1	1233.38	0.9	11	6	26	587	615	26	0.98	1	0.9	0.9	1	1	456.16	515.31	527.56	730	680.3	771.5
2045	3	2	33	3	1369.21	0.9	5	1	39	911	615	26	0.95	0.96	0.8	0.7	1	0.9	538.65	427.8	559.1	586.22	580.6	516
2056	3	2	44	3	1211.41	0.88	21	5	36	427	645	25	1	1	0.9	1	0.8	0.8	510.81	519.93	828.11	820	771.89	682.25
2087	3	2	34	3	1229.45	0.88	16	10	38	618	651	28	1	1	0.9	1	1	1	361.12	383.82	457.67	573.6	591.1	598.1
2095	3	2	44	1	1263.37	0.85	16	4	40	997	1128	24	0.93	0.96	0.8	1	1	1	955.98	902.37	970.11	455.8	592.8	558.9
2100	3	2	35	3	1236.15	0.78	23	10	33	576	577	25	0.98	0.98	1	1	1	0.9	379.58	407.02	349.5	405.2	491.4	520.5
2102	3	2	51	3	1041.6	0.83	13	11	30	389	338	24	0.91	0.91	1	0.9	0.9	0.9	412.26	426.76	488.7	393.9	498.9	454.1
